# Supplementary material for: Cancer patients spend more time at home and more often die at home with advance care planning conversations in primary health care: a retrospective observational cohort study
Source: BMC Palliat Care. 2022 May 2;21:61. doi: 10.1186/s12904-022-00952-1 (PMC9063101; doi:10.1186/s12904-022-00952-1)
Supplement: Supplementary file 1 — Additional file 1. [file 12904_2022_952_MOESM1_ESM.xlsx]

## Sheet: Data
ID	age	gender 0=male 1=female	date palliative plan in primary health care	palliative plan in primary health care 0=no 1=yes	date ACP conversation in primary health care	ACP conversation in primary health care 0=no 1=yes	place of ACP conversation in primary health care 0=home 1=GP office 2=nursing home 3=hospital	date of death	place of death 0=home 1=nursing home 2=hospital	days at home the last 90 days	days in nursing home the last 90 days	days in hospital the last 90 days	hospital admissions the last 90 days	date first kontakt to spesialist palliative care team	date first spesialist contribution to palliative plan	date last spesialist contribution to palliative plan	days from first palliative plan in primary health care to death	days from ACP conversation in primary health care to death	days from first specialist contribution to palliative plan to death	days from last specialist contribution to palliative plan to death	place of death 1=primary health care 2=specialist health care
1	69	1		0		0		2019-02-23	2	61	0	29	3	2018-12-21	2018-12-21	2019-02-15			64	8	2
2	71	0	2019-12-10	1	2019-11-20	1	0	2020-05-23	1	78	2	10	1	2020-05-05	2020-05-05	2020-05-05	165	185	18	18	1
3	63	0	2019-06-25	1	2019-05-28	1	0	2020-01-22	0	77	0	13	2	2019-05-08	2019-05-08	2020-01-13	211	239	259	9	1
4	60	0		0		0		2019-06-06	0	89	0	1	1	2019-05-07	2019-05-07	2019-06-05			30	1	1
5	71	1		0		0		2019-05-25	1	48	5	37	3								1
6	68	0	2019-06-20	1	2019-06-14	1	0	2019-11-09	0	90	0	0	0	2019-07-06	2019-07-11	2019-07-11	142	148	121	121	1
7	55	1		0		0		2019-12-17	2	74	3	13	1	2019-12-06	2019-12-06	2019-12-06			11	11	2
8	63	0		0		0		2019-12-12	1	38	49	3	1	2019-12-11	2019-12-11	2019-12-11			1	1	1
9	62	0	2019-10-30	1	2019-10-24	1	0	2019-11-13	0	88	0	2	2	2019-05-28	2019-05-28	2019-10-23	14	20	169	21	1
10	77	0		0		0		2020-06-22	2	79	0	11	6	2020-05-27	2020-05-27	2020-06-19			26	3	2
11	73	0		0		0		2018-10-23	2	57	0	33	4	2018-10-03	2018-10-15	2018-10-15			8	8	2
12	61	0		0		0		2019-01-31	2	56	0	34	2	2018-10-12	2018-10-12	2019-01-21			111	10	2
13	64	0	2019-04-13	1	2019-03-19	1	0	2019-04-28	0	84	0	6	2	2018-12-18	2018-12-18	2019-04-15	15	40	131	13	1
14	79	0	2020-05-13	1	2020-05-06	1	0	2020-08-11	1	78	11	1	1	2020-02-27	2020-02-27	2020-03-17	90	97	166	147	1
15	65	0		0		0		2019-01-31	0	80	0	10	2	2019-01-04	2019-01-09	2019-01-18			22	13	1
16	64	0	2019-09-05	1	2019-08-22	1	0	2019-09-10	0	70	0	20	2	2017-05-23	2017-05-23	2019-08-19	5	19	840	22	1
17	63	1	2020-06-12	1	2020-06-11	1	0	2020-07-07	0	83	0	7	1	2020-05-28	2020-06-04	2020-06-25	25	26	33	12	1
18	79	1		0		0		2019-04-17	2	64	0	26	3	2019-03-18	2019-03-18	2019-04-03			30	14	2
19	91	0	2019-11-20	1	2019-11-04	1	0	2020-01-20	1	63	16	11	3	2019-09-06	2019-09-06	2019-11-04	61	77	136	77	1
20	76	1	2018-08-21	1	2018-06-01	1	0	2020-06-14	1	0	85	5	1	2018-09-04	2018-09-04	2020-03-05	663	744	649	101	1
21	71	0		0		0		2020-03-25	1	54	15	21	3	2020-01-21	2020-01-21	2020-03-16			64	9	1
22	59	0			2019-01-16	1	0	2019-02-01	0	42	25	23	1	2018-11-12	2018-11-20	2019-01-16		16	73	16	1
23	74	0	2019-07-30	1	2019-07-24	1	3	2019-09-15	2	19	31	40	3	2019-06-07	2019-06-07	2019-09-12	47	53	100	3	2
24	70	0	2019-03-06	1	2019-02-06	1	0	2019-07-16	2	81	0	9	2	2019-06-03	2019-06-03	2019-06-03	132	160	43	43	2
25	72	1	2020-03-04	1	2020-02-19	1	0	2020-05-09	0	90	0	0	0	2019-12-02	2019-12-05	2019-12-05	66	80	156	156	1
26	73	1	2018-12-13	1	2018-12-06	1	0	2019-01-08	1	78	11	1	1	2018-09-17	2018-09-17	2018-12-06	26	33	113	33	1
27	82	1	2020-02-19	1	2020-02-14	1	0	2020-04-19	1	83	4	3	1	2020-02-14	2020-02-14	2020-04-14	60	65	65	5	1
28	67	0		0		0		2019-11-12	2	60	0	30	6	2019-11-06	2019-11-06	2019-11-06			6	6	2
29	65	0	2018-11-22	1	2018-11-15	1	1	2019-03-08	1	78	8	4	1	2018-10-16	2018-10-16	2019-02-27	106	113	143	9	1
30	80	0		0		0		2020-08-21	1	74	2	14	4	2020-02-27	2020-02-27	2020-08-18			176	3	1
31	66	0	2020-06-12	1	2020-06-10	1	0	2020-07-16	0	88	0	2	2	2018-01-02	2018-01-02	2020-06-25	34	36	926	21	1
32	74	0	2018-10-04	1	2018-10-03	1	0	2019-06-18	1	64	9	17	3	2018-11-15	2018-11-15	2019-06-08	257	258	215	10	1
33	76	0	2018-09-05	1	2018-06-01	1	1	2018-11-19	0	81	0	9	2	2018-06-15	2018-06-15	2018-10-24	75	171	157	26	1
34	86	0		0		0		2018-11-28	0	88	0	2	1								1
35	77	0			2020-04-28	1	0	2020-05-19	2	78	0	12	3	2020-03-10	2020-03-12	2020-05-18		21	68	1	2
36	78	0	2020-02-19	1	2020-02-17	1	0	2020-03-26	0	87	0	3	2	2019-08-29	2019-08-29	2020-02-17	36	38	210	38	1
37	76	0	2020-03-04	1	2020-02-24	1	0	2020-04-30	1	64	0	26	7	2020-02-26	2020-02-26	2020-04-24	57	66	64	6	1
38	62	0		0		0		2019-01-12	2	60	0	30	5	2018-10-04	2018-10-04	2018-10-04			100	100	2
39	83	0		0		0		2019-04-11	2	79	0	11	2								2
40	83	0	2020-04-30	1	2020-03-17	1	0	2020-05-04	1	62	11	17	3	2020-04-23	2020-04-23	2020-04-23	4	48	11	11	1
41	58	0	2018-10-31	1	2018-10-25	1	2	2018-11-09	2	31	13	46	3	2018-11-06	2018-11-07	2018-11-07	9	15	2	2	2
42	87	0	2019-10-22	1	2019-10-03	1	0	2019-11-30	0	89	0	1	1	2019-02-27	2019-02-27	2019-10-02	39	58	276	59	1
43	64	0	2020-01-20	1	2020-01-10	1	0	2020-08-09	1	45	37	8	3	2019-11-05	2019-11-05	2020-07-02	202	212	278	38	1
44	73	0	2020-01-08	1	2020-01-02	1	0	2020-03-15	1	34	17	39	5	2020-01-02	2020-01-02	2020-02-28	67	73	73	16	1
45	69	1		0		0		2020-07-11	2	30	0	60	3	2020-06-03	2020-06-03	2020-06-03			38	38	2
46	70	1		0		0		2020-04-28	2	74	0	16	4	2020-04-27	2020-04-27	2020-04-27			1	1	2
47	91	1		0		0		2019-04-30	1	26	38	26	1	2019-03-19	2019-03-19	2019-04-09			42	21	1
48	53	0	2020-04-01	1	2020-03-12	1	0	2020-04-14	0	88	0	2	1	2019-08-13	2019-08-13	2020-03-02	13	33	245	43	1
49	85	0		0		0		2019-05-20	1	83	4	3	1	2018-11-02	2018-11-02	2018-11-02			199	199	1
50	85	1		0		0		2019-03-02	1	0	90	0	0	2018-02-22	2018-02-26	2018-02-26			369	369	1
51	70	0	2018-11-29	1	2018-11-20	1	0	2018-12-06	2	76	0	14	5	2018-10-04	2018-10-04	2018-11-13	7	16	63	23	2
52	71	0		0		0		2019-03-01	1	69	0	21	2	2019-01-02	2019-01-02	2019-02-12			58	17	1
53	69	0	2020-02-19	1	2020-02-17	1	0	2020-03-02	0	71	0	19	2	2020-02-03	2020-02-03	2020-02-18	12	14	28	13	1
54	72	0	2019-06-25	1	2019-06-21	1	0	2019-12-19	1	74	16	0	0	2019-03-11	2019-03-11	2019-03-11	177	181	283	283	1
55	47	0			2018-11-14	1	2	2018-11-20	1	61	12	17	3	2018-09-24	2018-09-24	2018-10-10		6	57	41	1
56	80	0		0		0		2019-08-18	1	44	45	1	1	2019-06-19	2019-06-19	2019-06-19			60	60	1
57	45	1		0		0		2020-02-05	2	77	0	13	4								2
58	78	1	2020-02-04	1	2020-01-20	1	2	2020-03-06	1	38	52	0	0	2020-01-20	2020-01-20	2020-01-20	31	46	46	46	1
59	47	1	2018-11-20	1	2018-11-14	1	0	2019-08-29	1	0	90	0	0	2017-08-02	2017-08-02	2017-09-15	282	288	757	713	1
60	69	1	2018-11-29	1	2018-11-21	1	0	2019-08-23	0	75	0	15	3	2014-04-09	2014-04-14	2019-08-19	267	275	1957	4	1
61	66	1	2018-09-21	1	2018-09-20	1	0	2019-01-01	2	84	0	6	4	2017-06-22	2017-06-22	2018-09-20	102	103	558	103	2
62	68	1	2020-01-28	1	2020-01-22	1	0	2020-04-07	0	88	0	2	1	2019-12-17	2019-12-17	2020-01-22	70	76	112	76	1
63	87	1	2018-03-25	1	2018-01-25	1	0	2020-03-08	1	23	56	11	2	2018-01-25	2018-01-25	2020-01-06	714	773	773	62	1
64	58	1			2018-11-15	1	0	2018-11-19	0	82	0	8	2	2018-10-30	2018-10-30	2018-10-30		4	20	20	1
65	57	1	2019-01-16	1	2019-01-16	1	0	2019-02-27	1	61	17	12	3	2018-12-10	2018-12-10	2019-01-16	42	42	79	42	1
66	88	1	2019-08-20	1	2019-08-13	1	0	2020-02-15	0	90	0	0	0	2019-07-23	2019-07-23	2019-07-23	179	186	207	207	1
67	85	1	2019-10-17	1	2019-10-10	1	0	2020-08-28	1	28	50	12	2	2019-12-16	2019-12-16	2020-07-09	316	323	256	50	1
68	77	0	2019-12-18	1	2019-12-12	1	0	2020-02-05	1	73	12	5	2	2019-08-27	2019-12-12	2020-01-21	49	55	55	15	1
69	84	0	2020-02-21	1	2020-02-10	1	0	2020-02-24	1	75	5	10	3	2020-02-10	2020-02-10	2020-02-18	3	14	14	6	1
70	90	1	2020-01-27	1	2020-01-16	1	0	2020-04-26	0	90	0	0	0	2020-01-17	2020-01-17	2020-01-17	90	101	100	100	1
71	55	1		0		0		2018-10-16	0	84	0	6	1	2017-12-28	2017-12-28	2018-06-08			292	130	1
72	84	0			2019-02-17	1	0	2019-04-19	2	34	0	56	1	2019-02-17	2019-02-17	2019-03-19		61	61	31	2
73	88	0		0		0		2019-07-22	1	17	73	0	0	2019-02-27	2019-03-27	2019-03-27			117	117	1
74	74	0			2020-06-10	1	0	2020-06-14	2	75	0	15	3	2020-06-11	2020-06-11	2020-06-11		4	3	3	2
75	81	0	2019-03-08	1	2019-02-27	1	0	2019-04-29	1	69	4	17	7	2019-02-27	2019-02-27	2019-02-27	52	61	61	61	1
76	67	0		0		0		2018-12-16	2	79	0	11	3	2018-01-11	2018-01-11	2018-01-11			339	339	2
77	90	0		0		0		2019-07-16	2	85	0	5	1								2
78	65	1	2020-02-05	1	2019-11-26	1	1	2020-05-10	0	88	0	2	1	2018-06-12	2018-06-12	2020-04-28	95	166	698	12	1
79	77	0	2019-08-15	1	2019-08-06	1	0	2020-03-02	1	83	3	4	1	2017-11-11	2017-11-11	2020-02-06	200	209	842	25	1
80	72	0	2019-06-08	1	2019-05-05	1	0	2019-06-12	0	66	0	24	2	2019-06-07	2019-06-07	2019-06-07	4	38	5	5	1
81	80	0		0		0		2019-06-23	0	83	0	7	2	2019-05-27	2019-05-31	2019-06-11			23	12	1
82	62	0	2019-10-25	1	2019-10-17	1	2	2019-11-19	1	67	23	0	0	2019-10-17	2019-10-17	2019-10-17	25	33	33	33	1
83	61	0	2019-03-20	1	2018-12-05	1	0	2019-05-29	2	80	0	10	3	2018-05-02	2018-05-02	2019-05-28	70	175	392	1	2
84	63	0	2020-04-16	1	2020-04-15	1	0	2020-08-30	1	48	26	16	3	2020-02-10	2020-02-10	2020-06-15	136	137	202	76	1
85	70	0			2019-02-04	1	0	2019-03-12	0	58	0	32	5	2019-01-28	2019-02-04	2019-03-01		36	36	11	1
86	77	0		0		0		2020-07-15	2	66	0	24	1	2020-06-26	2020-06-26	2020-07-09			19	6	2
87	64	0		0		0		2019-01-15	2	54	0	36	3	2017-10-31	2017-10-31	2018-12-20			441	26	2
88	87	1	2019-02-13	1	2019-02-05	1	0	2019-09-26	1	84	5	1	1	2018-12-13	2018-12-13	2018-12-13	225	233	287	287	1
89	73	1	2020-02-11	1	2020-01-30	1	0	2020-07-15	1	70	2	18	2	2020-07-07	2020-07-07	2020-07-07	155	167	8	8	1
90	83	1		0		0		2020-02-13	1	34	36	20	1	2020-01-07	2020-01-07	2020-01-07			37	37	1
91	48	0	2020-06-09	1	2020-05-19	1	0	2020-08-12	0	84	0	6	1	2019-05-06	2019-05-08	2019-05-08	64	85	462	462	1
92	68	0		0		0		2018-09-15	2	89	0	1	1	2018-08-30	2018-08-30	2018-08-30			16	16	2
93	73	0	2018-10-03	1	2018-09-28	1	0	2019-06-18	1	68	7	15	4	2018-09-06	2018-09-06	2019-06-11	258	263	285	7	1
94	63	0	2019-03-21	1	2019-03-13	1	1	2020-03-25	1	79	0	11	2	2020-03-07	2020-03-07	2020-03-18	370	378	18	7	1
95	86	1			2019-03-18	1	0	2019-07-14	0	85	0	5	1					118			1
96	84	1	2019-10-01	1	2019-09-25	1	0	2020-07-06	1	27	43	20	1	2019-06-27	2019-06-27	2019-06-27	279	285	375	375	1
97	86	1	2019-04-12	1	2019-03-26	1	0	2019-04-29	1	59	19	12	2	2019-04-02	2019-04-02	2019-04-02	17	34	27	27	1
98	94	1			2020-07-16	1	0	2020-08-08	0	76	0	14	2	2020-07-30	2020-07-30	2020-07-30		23	9	9	1
99	65	0	2019-12-13	1	2019-11-28	1	0	2020-02-25	2	60	0	30	5	2016-12-13	2016-12-13	2020-01-23	74	89	1169	33	2
100	71	0		0		0		2019-07-20	1	42	9	39	3	2019-06-04	2019-06-04	2019-07-11			46	9	1
101	71	0	2018-08-01	1	2018-05-09	1	0	2018-09-11	2	26	21	43	5	2017-11-14	2017-11-14	2018-08-21	41	125	301	21	2
102	65	1		0		0		2020-01-28	2	66	0	24	2								2
103	80	1		0		0		2020-01-09	1	23	64	3	2	2019-11-06	2019-11-06	2019-11-06			64	64	1
104	81	0		0		0		2019-08-23	2	69	0	21	3	2019-08-07	2019-08-07	2019-08-13			16	10	2
105	75	0	2020-03-06	1	2020-02-28	1	0	2020-04-02	0	87	0	3	2	2020-02-12	2020-02-12	2020-02-26	27	34	50	36	1
106	89	0		0		0		2019-05-26	2	72	0	18	1	2018-10-24	2018-10-24	2019-05-24			214	2	2
107	59	0	2018-11-15	1	2018-10-31	1	0	2019-07-13	1	9	67	14	3	2018-10-31	2018-10-31	2019-06-19	240	255	255	24	1
108	61	0	2019-07-07	1	2019-06-24	1	0	2019-11-19	2	86	0	4	1	2019-06-20	2019-06-20	2019-08-14	135	148	152	97	2
109	77	0		0		0		2020-07-03	2	65	0	25	3	2020-06-15	2020-06-15	2020-06-15			18	18	2
110	71	0	2020-06-24	1	2020-06-09	1	0	2020-07-17	0	64	0	26	3	2020-05-25	2020-05-25	2020-07-09	23	38	53	8	1
111	86	0	2019-10-28	1	2019-10-23	1	2	2019-11-20	1	55	21	14	4	2020-10-23	2019-10-23	2019-11-13	23	28	28	7	1
112	66	0	2020-01-20	1	2020-01-16	1	0	2020-02-12	1	73	7	10	8	2020-01-13	2020-01-13	2020-02-04	23	27	30	8	1
113	51	0			2019-02-01	1	0	2019-02-02	0	66	0	24	2	2019-01-09	2019-01-09	2019-01-23		1	24	10	1
114	80	0	2019-10-30	1	2019-10-23	1	0	2020-07-24	2	48	33	9	2	2019-10-23	2019-10-23	2020-05-18	268	275	275	67	2
115	76	0		0		0		2019-03-02	2	32	13	45	7	2019-01-24	2019-01-24	2019-02-15			37	15	2
116	60	0		0		0		2020-04-30	0	89	0	1	1	2020-04-16	2020-04-16	2020-04-16			14	14	1
117	74	0	2019-03-13	1	2019-03-08	1	0	2019-03-21	0	89	0	1	1	2018-09-03	2018-09-03	2019-03-20	8	13	199	1	1
118	83	1		0		0		2020-01-21	1	29	46	15	2	2019-10-31	2019-10-31	2019-10-31			82	82	1
119	84	0	2020-01-13	1	2020-01-06	1	2	2020-01-17	1	52	35	3	1	2020-01-06	2020-01-06	2020-01-06	4	11	11	11	1
120	62	1		0		0		2019-07-16	1	35	28	27	1	2019-06-18	2019-06-18	2019-06-18			28	28	1
121	68	1	2019-02-21	1	2019-02-15	1	0	2019-04-25	2	69	0	21	2	2019-01-30	2019-01-30	2019-01-30	63	69	85	85	2
122	72	1	2020-01-10	1	2019-12-11	1	1	2020-03-31	0	86	0	4	2	2019-12-20	2019-12-20	2020-03-18	81	111	102	13	1
123	76	1	2019-06-06	1	2019-05-29	1	0	2019-07-24	2	66	0	24	2	2019-05-23	2019-07-19	2019-07-19	48	56	5	5	2
124	72	0	2019-01-04	1	2018-12-21	1	0	2019-03-17	0	86	0	4	2	2018-12-18	2018-12-18	2018-12-18	72	86	89	89	1
125	78	0		0		0		2018-12-21	2	53	0	37	3	2018-10-16	2018-10-16	2018-11-30			66	21	2
126	84	0		0		0		2020-07-07	1	44	33	13	2								1
127	55	0		0		0		2020-04-19	1	74	3	13	2	2020-02-21	2020-02-21	2020-02-21			58	58	1
128	76	0	2019-09-09	1	2019-09-05	1	0	2019-10-18	0	80	0	10	1	2019-09-05	2019-09-05	2019-10-09	39	43	43	9	1
129	61	0	2019-04-16	1	2019-04-03	1	1	2019-05-07	1	70	14	6	4	2019-04-04	2019-04-04	2019-04-11	21	34	33	26	1
130	54	0		0		0		2019-11-24	2	46	0	44	6	2019-09-17	2019-09-17	2019-09-17			68	68	2
131	80	0		0		0		2020-08-07	1	72	9	9	2	2020-04-21	2020-05-25	2020-05-25			74	74	1
132	72	0		0		0		2020-01-20	1	77	5	8	1	2019-07-05	2019-07-05	2020-01-10			199	10	1
133	77	0	2018-09-15	1	2018-08-22	1	0	2018-12-12	2	57	6	27	5	2018-08-22	2018-08-22	2018-10-16	88	112	112	57	2
134	73	0		0		0		2020-05-18	2	51	0	39	2	2020-05-04	2020-05-04	2020-05-04			14	14	2
135	75	1		0		0		2020-07-22	1	57	20	13	2	2020-06-30	2020-07-02	2020-07-02			20	20	1
136	90	1	2020-01-23	1	2020-01-15	1	0	2020-08-21	1	11	53	26	1	2020-01-15	2020-01-15	2020-01-15	211	219	219	219	1
137	68	1		0		0		2019-02-15	1	65	7	18	2	2019-01-25	2019-01-25	2019-02-06			21	9	1
138	70	1	2019-11-21	1	2019-11-19	1	0	2019-12-01	0	68	0	22	2	2019-11-19	2019-11-19	2019-11-19	10	12	12	12	1
139	82	1	2018-11-30	1	2018-11-23	1	0	2018-12-24	0	87	0	3	1	2018-11-23	2018-11-23	2018-11-23	24	31	31	31	1
140	52	1		0		0		2018-12-04	2	62	6	22	2	2018-11-30	2018-11-30	2018-11-30			4	4	2
141	75	1			2020-07-06	1	0	2020-08-08	0	76	0	14	1	2020-05-29	2020-06-19	2020-08-02		33	50	6	1
142	65	1		0		0		2018-10-23	2	50	0	40	3	2018-10-16	2018-10-16	2018-10-16			7	7	2
143	83	1	2018-08-21	1	2018-08-03	1	0	2018-09-17	2	55	0	35	4	2018-07-04	2018-07-04	2018-07-04	27	45	75	75	2
144	63	0	2020-01-07	1	2019-12-17	1	0	2020-04-18	0	77	0	13	3	2019-12-12	2019-12-12	2020-04-15	102	123	128	3	1
145	97	1		0		0		2020-08-01	1	0	88	2	1								1
146	55	1	2019-03-20	1	2019-02-05	1	0	2019-04-09	0	86	0	4	2	2019-02-05	2019-02-05	2019-02-22	20	63	63	46	1
147	66	0		0		0		2019-10-11	1	77	1	12	5	2018-12-11	2018-12-11	2019-10-08			304	3	1
148	64	0		0		0		2019-01-05	2	53	0	37	2	2018-09-25	2018-09-25	2018-12-27			102	9	2
149	72	0	2019-07-13	1	2019-07-06	1	2	2019-10-08	1	0	88	2	1	2019-06-17	2019-06-17	2019-06-17	87	94	113	113	1
150	53	0			2019-02-25	1	0	2019-03-02	0	87	0	3	1	2018-12-28	2018-12-28	2019-02-25		5	64	5	1
151	79	1		0		0		2020-07-26	2	69	0	21	2	2020-06-09	2020-06-09	2020-07-15			47	11	2
152	85	1	2019-01-16	1	2019-01-03	1	0	2019-06-21	0	90	0	0	0	2018-12-21	2018-12-21	2019-05-10	156	169	182	42	1
153	76	1		0		0		2020-05-25	1	49	33	8	2								1
154	84	1		0		0		2020-03-16	1	24	52	14	1								1
155	79	1		0		0		2019-11-18	1	50	39	1	1	2018-10-17	2018-10-17	2019-10-16			397	33	1
156	62	1	2018-10-10	1	2018-09-24	1	0	2020-03-22	1	24	25	41	3	2019-09-18	2019-09-18	2019-09-18	529	545	186	186	1
157	77	1		0		0		2020-08-28	1	44	36	10	1	2020-07-10	2020-07-14	2020-07-14			45	45	1
158	86	1		0		0		2019-07-04	1	40	28	22	1	2019-05-22	2019-05-22	2019-05-22			43	43	1
159	78	0		0		0		2019-08-13	0	82	0	8	1	2019-07-29	2019-07-29	2019-07-29			15	15	1
160	71	0		0		0		2019-09-29	2	85	0	5	1	2019-08-30	2019-08-30	2019-09-27			30	2	2
161	96	1		0		0		2019-12-22	2	29	55	6	3								2
162	58	0		0		0		2018-11-20	1	61	8	21	3	2018-10-17	2018-01-17	2018-11-06			307	14	1
163	74	0	2019-11-21	1	2019-11-16	1	0	2019-12-10	0	69	0	21	2	2019-10-31	2019-10-31	2019-10-31	19	24	40	40	1
164	62	1	2019-01-10	1	2019-01-07	1	0	2019-05-06	1	75	3	12	4	2018-11-26	2018-11-26	2019-05-03	116	119	161	3	1
165	48	0	2018-10-03	1	2018-09-27	1	0	2019-01-25	1	75	11	4	2	2018-09-25	2018-09-25	2019-01-11	114	120	122	14	1
166	67	0	2019-12-19	1	2019-12-11	1	2	2020-04-09	1	49	28	13	3	2019-10-11	2019-10-11	2020-01-22	112	120	181	78	1
167	89	0			2019-04-08	1	0	2019-08-02	1	39	22	29	1	2018-12-19	2018-12-19	2019-06-14		116	226	49	1
168	81	1	2019-01-08	1	2019-01-04	1	0	2019-02-09	0	85	0	5	1	2018-11-29	2018-11-29	2019-02-05	32	36	72	4	1
169	80	1	2020-01-09	1	2020-01-07	1	2	2020-01-18	1	57	12	21	1	2019-12-27	2019-12-27	2019-12-27	9	11	22	22	1
170	83	0		0		0		2020-03-30	0	89	0	1	1	2020-02-07	2020-02-07	2020-02-07			52	52	1
171	67	1		0		0		2019-01-08	1	74	4	12	2	2018-12-20	2018-12-20	2018-12-20			19	19	1
172	70	0	2019-09-12	1	2019-08-30	1	0	2019-09-15	0	40	10	40	4	2019-08-29	2019-08-29	2019-09-12	3	16	17	3	1
173	63	1	2019-06-04	1	2019-05-31	1	0	2020-05-28	0	90	0	0	0	2019-05-09	2019-05-09	2019-05-09	359	363	385	385	1
174	82	0	2020-01-13	1	2020-01-10	1	3	2020-01-17	0	81	0	9	2	2020-01-10	2020-01-10	2020-01-10	4	7	7	7	1
175	88	0	2019-08-29	1	2019-08-20	1	2	2019-12-08	1	0	90	0	0	2019-08-27	2019-08-27	2019-08-27	101	110	103	103	1
176	69	0	2019-06-20	1	2019-04-03	1	0	2020-06-02	1	0	90	0	0	2019-04-03	2019-04-03	2019-04-03	348	426	426	426	1
177	82	1	2019-10-28	1	2019-10-21	1	0	2020-07-17	1	76	9	5	1	2019-10-21	2019-10-21	2019-10-21	263	270	270	270	1
178	75	1		0		0		2019-11-07	1	48	17	25	4	2019-10-04	2019-10-04	2019-10-15			34	23	1
179	60	0	2018-08-22	1	2018-07-20	1	0	2018-12-17	0	71	0	19	3	2018-09-21	2018-09-21	2018-09-21	117	150	87	87	1
180	71	0		0		0		2018-12-08	0	84	0	6	3	2018-10-10	2018-10-16	2018-10-16			53	53	1
181	57	0		0		0		2019-03-07	2	63	0	27	2	2018-01-23	2018-01-23	2019-02-07			408	28	2
182	78	0	2018-12-11	1	2018-12-07	1	0	2019-09-12	1	70	1	19	6	2018-03-06	2018-03-06	2019-09-11	275	279	555	1	1
183	87	0		0		0		2019-12-19	1	0	89	1	1	2019-09-03	2019-09-03	2019-09-03			107	107	1
184	75	0		0		0		2019-09-06	2	65	0	25	5								2
185	76	0	2019-01-31	1	2019-01-24	1	0	2019-10-07	1	66	19	5	2	2017-07-05	2017-07-05	2019-09-02	249	256	824	35	1
186	74	1		0		0		2019-04-09	1	0	84	6	1	2018-12-19	2018-12-19	2018-12-19			111	111	1
187	78	1	2019-03-26	1	2019-03-18	1	0	2019-04-15	0	88	0	2	1	2019-03-15	2019-03-15	2019-04-10	20	28	31	5	1
188	65	1	2018-09-04	1	2018-08-25	1	0	2018-12-07	1	78	2	10	1	2018-07-20	2018-07-20	2018-07-20	94	104	140	140	1
189	73	1	2018-12-04	1	2018-11-21	1	0	2018-12-20	1	76	13	1	1	2018-10-22	2018-10-22	2018-10-22	16	29	59	59	1
190	77	1			2019-12-30	1	0	2020-01-01	0	78	0	12	3	2019-12-05	2019-12-05	2019-12-05		2	27	27	1
191	71	1		0		0		2020-01-18	2	50	0	40	2	2020-01-15	2020-01-15	2020-01-15			3	3	2
192	74	1		0		0		2020-03-23	2	86	0	4	3	2019-10-04	2019-10-04	2019-10-04			171	171	2
193	71	1	2019-04-03	1	2019-03-19	1	0	2019-04-18	0	64	0	26	3	2017-11-02	2017-11-02	2019-04-10	15	30	532	8	1
194	76	1		0		0		2020-02-18	1	42	37	11	2	2020-01-23	2020-01-23	2020-01-23			26	26	1
195	76	0	2019-09-19	1	2019-08-27	1	0	2020-07-24	0	85	0	5	1	2019-08-27	2019-08-27	2020-06-25	309	332	332	29	1
196	74	0		0		0		2020-02-01	2	43	0	47	2	2019-12-27	2019-12-27	2019-12-27			36	36	2
197	74	0		0		0		2019-10-25	1	76	12	2	1								1
198	91	1	2020-03-16	1	2020-03-05	1	1	2020-03-24	0	84	0	6	1	2020-02-20	2020-02-20	2020-02-20	8	19	33	33	1
199	73	1		0		0		2019-01-25	0	39	0	51	3	2018-11-27	2018-11-27	2019-01-18			59	7	1
200	79	0		0		0		2019-02-17	1	30	34	26	1								1
201	94	0		0		0		2019-07-02	1	0	90	0	0	2018-11-15	2018-11-15	2018-11-15			229	229	1
202	58	0		0		0		2018-11-20	1	61	8	21	3	2018-10-17	2018-10-17	2018-11-06			34	14	1
203	80	1		0		0		2018-11-03	2	33	0	57	1	2018-11-02	2018-11-02	2018-11-02			1	1	2
204	70	0		0		0		2018-11-19	0	90	0	0	0	2018-09-13	2018-11-08	2018-11-08			11	11	1
205	89	1		0		0		2018-10-20	2	64	0	26	3								2
206	83	1		0		0		2018-10-13	1	49	40	1	1	2018-10-10	2018-10-10	2018-10-10			3	3	1
207	79	0		0		0		2019-02-28	1	0	90	0	0	2018-10-02	2018-10-02	2018-10-02			149	149	1
208	76	1			2018-09-26	1	0	2018-10-12	1	87	3	0	0	2018-09-13	2018-09-13	2018-09-26		16	29	16	1
209	87	1		0		0		2019-01-13	1	78	12	0	0	2018-09-28	2018-09-28	2018-09-28			107	107	1
210	83	1		0		0		2018-10-14	1	41	37	12	3	2014-05-02	2014-05-02	2014-05-02			1626	1626	1
211	96	1	2018-09-26	1	2018-09-21	1	2	2018-12-02	1	16	72	2	1	2018-09-21	2018-09-21	2018-09-21	67	72	72	72	1
212	77	0			2018-09-14	1	0	2018-09-22	0	64	0	26	1	2018-01-24	2018-01-24	2018-09-14		8	241	8	1
213	89	1		0		0		2018-10-10	1	53	27	10	1								1
214	65	1		0		0		2018-09-10	2	33	34	23	2	2018-09-04	2018-09-04	2018-09-04			6	6	2
215	80	0		0		0		2020-08-26	2	78	0	12	1	2020-08-25	2020-08-25	2020-08-25			1	1	2
216	96	0	2020-02-26	1	2020-02-13	1	0	2020-04-22	0	76	0	14	3	2020-03-19	2020-03-19	2020-03-19	56	69	34	34	1
217	97	1		0		0		2020-03-29	1	62	18	10	2	2020-03-11	2020-03-11	2020-03-11			18	18	1
218	86	0		0		0		2020-03-06	2	0	68	22	1	2020-03-04	2020-03-04	2020-03-04			2	2	2
219	70	0		0		0		2020-03-22	1	65	18	7	2	2020-03-03	2020-03-03	2020-03-03			19	19	1
220	33	0		0		0		2020-01-07	2	39	0	51	2	2019-11-19	2019-11-19	2019-11-19			49	49	2
221	81	0		0		0		2020-01-08	2	51	0	39	2	2019-02-11	2019-12-19	2019-12-19			20	20	2
222	60	1		0		0		2020-03-08	2	85	0	5	2								2
223	71	0		0		0		2019-12-18	1	70	0	20	3	2019-12-13	2019-12-13	2019-12-18			5	0	1
224	91	0		0		0		2019-12-28	1	72	14	4	1	2019-12-17	2019-12-17	2019-12-17			11	11	1
225	84	0	2019-12-09	1	2019-12-02	1	0	2020-01-27	1	44	46	0	0	2019-12-02	2019-12-02	2019-12-02	49	56	56	56	1
226	56	0		0		0		2019-11-11	2	75	0	15	2	2019-11-07	2019-11-07	2019-11-07			4	4	2
227	96	1		0		0		2020-02-01	1	38	47	5	1	2019-11-08	2019-11-08	2019-11-08			85	85	1
228	63	0		0		0		2019-11-04	2	81	0	9	1	2019-10-30	2019-10-30	2019-10-30			5	5	2
229	81	0		0		0		2019-11-02	0	90	0	0	0	2019-10-02	2019-10-02	2019-10-02			31	31	1
230	72	0		0		0		2019-11-08	1	75	11	4	1	2019-10-25	2019-10-25	2019-10-25			14	14	1
231	84	1		0		0		2019-10-30	1	58	16	16	2								1
232	63	0		0		0		2019-10-11	2	76	0	14	1	2019-10-04	2019-10-09	2019-10-09			2	2	2
233	58	0		0		0		2019-10-08	2	64	0	26	3								2
234	59	1		0		0		2019-08-31	2	74	0	16	3	2019-08-29	2019-08-29	2019-08-29			2	2	2
235	72	1		0		0		2019-08-31	2	70	16	4	1								2
236	86	1		0		0		2020-01-28	1	0	90	0	0	2019-04-09	2019-04-09	2019-04-09			294	294	1
237	82	1		0		0		2019-09-26	1	0	90	0	0								1
238	5	0		0		0		2019-10-27	2	58	0	32	2								2
239	65	0			2019-07-25	1	0	2019-09-06	0	87	0	3	2					43			1
240	56	1		0		0		2019-07-22	2	52	0	38	2	2019-06-14	2019-06-14	2019-07-19			38	3	2
241	68	0		0		0		2019-05-22	1	72	10	8	4								1
242	88	1		0		0		2019-04-07	1	19	61	10	1								1
243	73	1		0		0		2019-04-25	2	19	0	71	2	2019-03-01	2019-03-01	2019-03-04			55	52	2
244	87	0		0		0		2019-02-25	1	45	33	12	2								1
245	71	0		0		0		2019-03-01	1	53	16	21	2	2019-01-02	2019-01-02	2019-01-24			58	36	1
246	72	1		0		0		2019-02-16	1	54	8	28	2	2019-02-01	2019-02-04	2019-02-04			12	12	1
247	76	1		0		0		2019-01-31	2	87	0	3	2	2019-01-31	2019-01-31	2019-01-31			0	0	2
248	76	0	2019-01-14	1	2019-01-11	1	0	2019-02-05	2	82	0	8	1	2019-01-31	2019-01-31	2019-01-31	22	25	5	5	2
249	76	1		0		0		2019-01-10	2	69	8	13	2								2
250	82	0		0		0		2020-02-02	2	74	0	16	2	2020-01-24	2020-01-24	2020-01-24			9	9	2
